# Supplementary material for: Fava Bean Protein Nanofibrils Modulate Cell Membrane Interfaces for Biomolecular Interactions as Unveiled by Atomic Force Microscopy
Source: Foods. 2024 Oct 26;13(21):3411. doi: 10.3390/foods13213411 (PMC11545818; doi:10.3390/foods13213411)
Supplement: Supplementary file 1 [file foods-13-03411-s001.zip]

Archive with 1 entries (1 files):
- foods-3175671-supplementary.pdf
